# Supplementary material for: An exploration of mechanism of high quality and yield of Gastrodia elata Bl. f. glauca by the isolation, identification and evaluation of Armillaria
Source: BMC Plant Biol. 2022 Dec 30;22:621. doi: 10.1186/s12870-022-04007-8 (PMC9801631; doi:10.1186/s12870-022-04007-8)
Supplement: Supplementary file 1 — Additional file 1. Table S1. Growth characteristics of five Armillaria isolates under the same culture conditions. [file 12870_2022_4007_MOESM1_ESM.xlsx]

## Sheet: Sheet1
Table S1. Growth characteristics of five Armillaria isolates under the same culture conditions
strain number	Mycelial growth time (d)	Growth rate (cm/d)	Mycelium diameter (mm)
JMG	5-6	0.936±0.021a	4.404±0.116d
JMA	6-7	0.915±0.029d	3.832±0.117c
JMB	6-7	0.906±0.016d	2.805±0.135b
JMC	6-7	0.749±0.011b	2.521±0.123a
JMD	5-6	0.767±0.008c	2.829±0.101b
Note: Lower-case letters indicate significant differences at p < 0.05
