# Supplementary material for: An exploration of mechanism of high quality and yield of Gastrodia elata Bl. f. glauca by the isolation, identification and evaluation of Armillaria
Source: BMC Plant Biol. 2022 Dec 30;22:621. doi: 10.1186/s12870-022-04007-8 (PMC9801631; doi:10.1186/s12870-022-04007-8)
Supplement: Supplementary file 2 — Additional file 2. Table S2. Homology alignment of five Armillaria isolates in GenBank. [file 12870_2022_4007_MOESM2_ESM.xlsx]

## Sheet: Sheet1
Table S2. Homology alignment of five Armillaria isolates in GenBank
Isolates	Comparative strain	Coverage	Percent identity
JMG MW404994	Armillaria gallica KF032521.1	0.99	0.9885
	Armillaria mellea FJ501582.1	0.97	0.9917
JMA MW404995	Armillaria cf. sinapina JQ676207.1	0.98	0.9964
	Armillaria mellea MN622772.1	0.97	0.9976
JMB MW404996	Armillaria cf. sinapina JQ676207.1	0.98	0.9988
	Armillaria mellea FJ501582.1	0.98	0.9976
JMC MW404997	Armillaria sinapina MH550358.1	0.97	0.9951
	Armillaria gallica MT248417.1	0.97	0.9939
JMD MW404998	Armillaria sinapina KT822272.1	0.98	0.9916
	Armillaria gallica KP162308.1	0.98	0.9904
