# Supplementary material for: An exploration of mechanism of high quality and yield of Gastrodia elata Bl. f. glauca by the isolation, identification and evaluation of Armillaria
Source: BMC Plant Biol. 2022 Dec 30;22:621. doi: 10.1186/s12870-022-04007-8 (PMC9801631; doi:10.1186/s12870-022-04007-8)
Supplement: Supplementary file 3 — Additional file 3. Table S3. Yield of different Armillaria isolates co-planted with Gastrodia elata Bl. f. glauca. [file 12870_2022_4007_MOESM3_ESM.xlsx]

## Sheet: Sheet1
Table S3. Yield of different Armillaria isolates co-planted with Gastrodia elata Bl. f. glauca
Strains	Yield（kg/m2）
CK	3.63±0.16d
JMG	6.03±0.51e
JMA	3.09±0.25c
JMB	2.23±0.18b
JMC	0a
JMD	2.77±0.35c
Note: Lower-case letters indicate significant differences at p < 0.05
