# Supplementary material for: An exploration of mechanism of high quality and yield of Gastrodia elata Bl. f. glauca by the isolation, identification and evaluation of Armillaria
Source: BMC Plant Biol. 2022 Dec 30;22:621. doi: 10.1186/s12870-022-04007-8 (PMC9801631; doi:10.1186/s12870-022-04007-8)
Supplement: Supplementary file 4 — Additional file 4. Table S4. Element contents and enrichment factors of Gastrodia elata Bl. f. glauca and soil under different treatments. [file 12870_2022_4007_MOESM4_ESM.xlsx]

## Sheet: Sheet1
Table S4. Element contents and enrichment factors of Gastrodia elata Bl. f. glauca and soil under different treatments
Elements	Commercial group Gastrodia elata Bl. f. glauca	Commercial group soil	Commercial group elemental enrichment factor	JMG group Gastrodia elata Bl. f. glauca	JMG group soil	JMG group elemental enrichment factor
	（mg / kg）	（mg / kg）		（mg / kg）	（mg / kg）
B	2.56±0.45	0.67±0.03	3.83±0.48*	2.21±0.42	0.86±0.07	2.59±0.52
C	25510.26±3540.38*	2153.14±422.86*	11.98±1.42	24996.73±3471.13	2027.12±385.01	12.52±2.35*
N	6308212.23±503270.92*	6765062.85±327793.43*	0.93±0.03	6161501.69±427158.51	6447022.46±326332.76	0.96±0.05
Na	37.27±3.98	36.95±3.75*	1.01±0.01	43.85±9.27*	32.85±3.65	1.33±0.13*
Mg	187.01±55.77*	148.46±6.98*	1.26±0.37	185.82±32.87	93.69±15.74	1.98±0.13*
Al	9.94±3.15	677.89±52.38*	0.01±0.001	16.94±1.34*	476.20±80.82	0.04±0.001
Si	103.02±12.50	87.46±1.88*	1.18±0.12	109.8±5.94*	83.07±1.62	1.32±0.06
P	434.51±59.48*	27.68±3.27	15.7±0.61*	408.34±68.09	29.17±2.92	13.94±0.96
S	3896.93±124.18*	1846.76±52.46	2.11±0.01	3644.79±137.24	1861.56±200.29*	1.97±0.15
Cl	132.46±8.28	73.92±6.05	1.79±0.09	132.62±13.44	74.97±3.79	1.77±0.20
K	653.71±450.07*	448.51±37.68*	1.50±1.06	476.09±396.81	313.87±44.99	1.66±1.57
Ca	1220.29±506.17*	814.62±103.61*	1.50±0.59	1061.09±194.46	616.67±103.92	1.72±0.09*
Cr	0.57±0.13	2.06±0.24	0.29±0.10	0.64±0.06	1.17±0.15	0.56±0.07*
Mn	7.01±2.48	21.39±3.24	0.34±0.17	8.86±1.67*	30.68±7.61	0.29±0.02
Fe	49.81±19.30	1047.46±69.36	0.05±0.02	68.94±17.93*	1117.39±207.99*	0.06±0.02
Co	0.22±0.07	1.12±.08	0.20±0.07	0.24±0.05	1.25±0.23	0.19±0.04
Ni	0.56±0.21	1.46±0.05	0.39±0.15	0.41±0.08	1.17±0.20	0.36±0.10
Cu	1.59±0.08	0.82±0.04	1.93±0.13	1.78±0.51	0.59±0.11	2.96±0.40*
Zn	6.8±0.42	3.64±0.98	1.97±0.56	7.89±0.87*	2.27±0.20	3.48±0.27*
Se	0.55±0.02	0.66±0.01	0.83±0.05	0.56±0.01	0.61±0.02	0.93±0.05
Be	0.01±0.003	0.06±0.01	0.10±0.03	0.01±0.01	0.05±0.01	0.14±0.03
Sc	0.07±0.01	0.26±0.01	0.27±0.03	0.07±0.01	0.19±0.02	0.39±0.04
As	0.05±0.01	0.58±0.09	0.08±0.01	0.07±0.01	1.04±0.14	0.07±0.001
Rb	5.92±4.47	1.64±0.17	3.55±2.44	8.94±2.24*	1.11±0.16	8.11±1.99*
Mo	0.04±0.01	0.05±0.02	1.02±0.59	0.05±0.01	0.06±0.01	0.79±0.26
Sn	0.04±0.01	0.04±0.02	0.94±0.09	0.04±0.01	0.04±0.01	1.12±0.11
I	0.16±0.02	0.26±0.01	0.63±0.05	0.14±0.01	0.36±0.06	0.40±0.04
Ba	5.46±2.07	8.78±0.53	0.62±0.02	4.89±0.71	7.31±1.27	0.67±0.10
Note: * indicates significant difference (p<0.05)± standard errors
