# Supplementary material for: An exploration of mechanism of high quality and yield of Gastrodia elata Bl. f. glauca by the isolation, identification and evaluation of Armillaria
Source: BMC Plant Biol. 2022 Dec 30;22:621. doi: 10.1186/s12870-022-04007-8 (PMC9801631; doi:10.1186/s12870-022-04007-8)
Supplement: Supplementary file 5 — Additional file 5. Table S5. GenBank accession numbers of different species. [file 12870_2022_4007_MOESM5_ESM.xlsx]

## Sheet: Sheet1
Table S5. GenBank accession numbers of different species
Species	GenBank
Armillaria gallica	KF032521.1
Armillaria gallica	KP162308.1
Armillaria gallica	KT822312.1
Armillaria gallica	MT248417.1
Armillaria cf. sinapina	JQ676207.1
Armillaria sinapina	MH550358.1
Armillaria sinapina	KT822272.1
Armillaria mellea	MN622772.1
Armillaria aff. borealis	KT822291.1
Armillaria ostoyae	KT822310.1
Armillaria cepistipes	KT822278.1
Mycotribulus	NR126151.1
Mycotribulus mirabilis	NR145382.1
Flammulina velutipes var	NR153998.1
Mucidula mucida	NR119687.1
Mucidula mucida	NR119688.1
