# Supplementary material for: An exploration of mechanism of high quality and yield of Gastrodia elata Bl. f. glauca by the isolation, identification and evaluation of Armillaria
Source: BMC Plant Biol. 2022 Dec 30;22:621. doi: 10.1186/s12870-022-04007-8 (PMC9801631; doi:10.1186/s12870-022-04007-8)
Supplement: Supplementary file 6 — Additional file 6. Table S6. Table of fungal and bacterial alpha diversity indices. [file 12870_2022_4007_MOESM6_ESM.xlsx]

## Sheet: Sheet1
Table S6. Table of fungal and bacterial alpha diversity indices
Sample ID	Species	Feature	ACE	Chao1	Simpson	Shannon	Coverage
CK1	Fungal	350	357.564	371.857	0.9421	5.5868	0.9997
	Bacteria	2004	2055.71	2061.37	0.9973	9.6299	0.9974
CK2	Fungal	352	370.289	388.909	0.8878	5.0099	0.9996
	Bacteria	2009	2061.68	2087.71	0.9973	9.6165	0.9972
CK3	Fungal	330	332.133	332.625	0.9332	5.3433	0.9999
	Bacteria	2015	2068.97	2087.04	0.9973	9.6512	0.9973
JMG1	Fungal	344	377.685	392.462	0.9622	5.8435	0.9995
	Bacteria	2012	2069.8	2090.7	0.9971	9.5618	0.9971
JMG2	Fungal	348	355.511	355.091	0.9709	6.3994	0.9998
	Bacteria	2108	2130.67	2133.12	0.9975	9.77	0.9984
JMG3	Fungal	350	365.635	387.8	0.8985	5.1177	0.9996
	Bacteria	2040	2086.05	2104.52	0.9974	9.6938	0.9975
Note: Sample ID is the sample name; Feature is the number of features (OTUs or ASVs); Chao1, Ace, Shannon and Simpson denote the respective indices; Coverage is the coverage of the sample library.
